# Supplementary material for: Comprehensive In Vitro Evaluation of Antibacterial, Antioxidant, and Computational Insights into Blepharis ciliaris (L.) B. L. Burtt from Hail Mountains, Saudi Arabia
Source: Plants (Basel). 2024 Dec 13;13(24):3491. doi: 10.3390/plants13243491 (PMC11728784; doi:10.3390/plants13243491)
Supplement: Supplementary file 1 [file plants-13-03491-s001.zip]

Archive with 1 entries (1 files):
- plants-3370445-supplementary.pdf
